# Supplementary material for: Deep Sequencing to Reveal Phylo-Geographic Relationships of Juquitiba Virus in Paraguay
Source: Viruses. 2023 Aug 24;15(9):1798. doi: 10.3390/v15091798 (PMC10537311; doi:10.3390/v15091798)
Supplement: Supplementary file 1 [file viruses-15-01798-s001.zip]

Archive with 3 entries (3 files):
- Itapua and Chaco, 2019 Database.xlsx
- Supplementary Figures.pdf
- Supplementary Tables.pdf
